# Supplementary material for: Photochemically-Enabled Umpolung Conversion of 2-Acyloxybenzaldehydes into 2-Hydroxybenzofuranones
Source: Molecules. 2025 Jul 23;30(15):3080. doi: 10.3390/molecules30153080 (PMC12348330; doi:10.3390/molecules30153080)
Supplement: Supplementary file 1 [file molecules-30-03080-s001.zip]

Archive with 1 entries (1 files):
- molecules-3773751-supplementary.pdf
